# Supplementary material for: Tryptophan Metabolites as Biomarkers for Esophageal Cancer Susceptibility, Metastasis, and Prognosis
Source: Front Oncol. 2022 Feb 28;12:800291. doi: 10.3389/fonc.2022.800291 (PMC8918692; doi:10.3389/fonc.2022.800291)
Supplement: Supplementary file 1 [file Table_1.xlsx]

## Sheet: Sheet 1
Table S1. Optimal mass spectrometry parameters of all analytes.
Analyte	Precursor ion (m/z)	Product ion	DP (V)	EP (V)	CE (eV)	CXP (V)
		(m/z)
TRP	205.1	146.1	64.6	3.5	25.7	10.3
KYN	209.1	94.1	65.7	10	20.3	5
KYNA	190.1	144.1	75	10	30	10
3-HAA	154.1	136	37	10	16.7	10
XA	206.1	132.1	80	10	40	9
5-HT	177	160	45	3.5	19	13.4
IAA	176.2	130.1	63	10	21	9
IPA	190.2	129.7	67	10	21.3	10
5-HIAA	192.2	146.2	84	10	25.1	11.7
TRP-d5	210.3	192.2	48	10	15	15
KYN-d4	181.3	164	45	10	21.5	10
Abbreviations as in Table 1.
