# Supplementary material for: Tryptophan Metabolites as Biomarkers for Esophageal Cancer Susceptibility, Metastasis, and Prognosis
Source: Front Oncol. 2022 Feb 28;12:800291. doi: 10.3389/fonc.2022.800291 (PMC8918692; doi:10.3389/fonc.2022.800291)
Supplement: Supplementary file 2 [file Table_2.xlsx]

## Sheet: Sheet1
Table S2. Effects of baseline characteristics on plasma levels of metabolites and metabolite ratios in case subjects.
Characteristics	N (%) or Median (IQR)	Plasma TRP concentration (ng/mL)						Plasma KYN concentration (ng/mL)						Plasma KYNA concentration (ng/mL)						Plasma XA concentration (ng/mL)						Plasma 3-HAA concentration (ng/mL)						Plasma 5-HT concentration (ng/mL)						Plasma 5-HIAA concentration (ng/mL)						Plasma IPA concentration (ng/mL)
		Univariate Analysis		Multivariate Analysis				Univariate Analysis		Multivariate Analysis				Univariate Analysis		Multivariate Analysis				Univariate Analysis		Multivariate Analysis				Univariate Analysis		Multivariate Analysis				Univariate Analysis		Multivariate Analysis				Univariate Analysis		Multivariate Analysis				Univariate Analysis		Multivariate Analysis
		Estimate	p	Estimate	p	Partial R2	Adjusted R2	Estimate	p	Estimate	p	Partial R2	Adjusted R2	Estimate	p	Estimate	p	Partial R2	Adjusted R2	Estimate	p	Estimate	p	Partial R2	Adjusted R2	Estimate	p	Estimate	p	Partial R2	Adjusted R2	Estimate	p	Estimate	p	Partial R2	Adjusted R2	Estimate	p	Estimate	p	Partial R2	Adjusted R2	Estimate	p	Estimate	p	Partial R2	Adjusted R2
Demographic data							0.0976						0.1962						0.1311						0.0419						0.0123						0.044						0.0462						0.0762
Number	393
Age, years	63.00 (58.00, 67.00)	-0.00182162	0.4105					0.00470446	0.0417	0.00436	0.0396	0.0089		0.00312732	0.1986					-0.00299601	0.3448					0.00620727	0.0918					-0.0118308	0.0581					-0.00364398	0.4161					-0.00189474	0.8109
Sex	Female:89 (22.65)	0.111085	0.0061	0.1464	0.0002	0.0327		0.178354	<.0001					0.0828977	0.0654					0.242378	<.0001	0.24238	<.0001	0.0444		0.148394	0.0321	0.14839	0.0321	0.0157		0.0786749	0.4993					0.0274563	0.7437					0.258924	0.0761
	Male:304 (77.35)
Blood routine examination
WBC, 109/L	5.50 (4.20, 7.93)	-0.000227444	0.9607					-0.00140227	0.772					0.00823957	0.1048					-0.00771469	0.2444					0.000979367	0.8905					0.02135	0.105					0.00437446	0.6194					-0.053231	0.0015	-0.05183	0.0015	0.0311
NE, %	66.76 (56.04, 75.09)	-0.000245037	0.8348					-0.00128039	0.2983					0.00177207	0.17					-0.00100118	0.5532					0.00215238	0.2612					0.000640503	0.8473					-0.000194867	0.9337					-0.00670206	0.1103
RBC, 1012/L	4.18 (3.60, 4.62)	0.0905326	0.0002					0.0349868	0.1691					0.0640141	0.0163	0.0582	0.02	0.0115		0.0565392	0.1042					-0.0521462	0.1749					0.0737279	0.2853					0.0976446	0.0453	0.0981	0.0408	0.0165		-0.0328213	0.704
HGB, g/L	120.25 (108.35, 133.20)	0.00357737	<.0001					0.00134645	0.1223					0.0015363	0.0935					0.00150362	0.2075					-0.001619	0.2199					0.00513042	0.029	0.00558	0.016	0.0147		0.00139689	0.3818					6.0792e-05	0.9835
PLT, 109/L	225.90 (171.85, 283.80)	-0.000379676	0.0389					-0.000142187	0.4619					-0.000456419	0.0247	-0.0004	0.0444	0.0092		-0.000367039	0.1648					-0.000315883	0.2937					0.00187564	0.0003	0.00194	0.0003	0.0344		0.00103351	0.0023	0.00104	0.0023	0.0375		-0.00153085	0.0187
Biochemical measurements
GGT, U/L	21.00 (16.00, 32.00)	0.000133215	0.8238					0.00188463	0.0025					8.11e-05	0.9021					0.00081346	0.3433					0.000911114	0.3387					0.00115588	0.4919					-0.000940454	0.379					7.9482e-05	0.9717
AST, U/L	18.50 (15.00, 23.50)	-0.00108092	0.569					0.00665356	0.0008	0.00436	0.0227	0.0111		-0.000405654	0.8462					0.000675991	0.8043					0.00207047	0.4872					-0.000660035	0.9016					-0.000836513	0.8139					0.0200098	0.002	0.01728	0.0011	0.0219
ALT, U/L	19.00 (14.00, 27.00)	0.000159091	0.9022					0.00211073	0.1192					-0.000372342	0.7941					0.000790854	0.6702					-0.000744828	0.715					0.00197927	0.5877					-0.00242143	0.3212					0.00505873	0.2767
ALP, U/L	121.00 (103.50, 142.00)	0.000161561	0.6905					0.0013558	0.0013	0.00126	0.0001	0.0312		0.00028666	0.5208					0.000649633	0.2646					-0.000162931	0.8011					0.000862682	0.4496					-0.000870739	0.2352					0.00144854	0.394
LDH, U/L	152.00 (133.00, 176.50)	9.871e-06	0.9637					0.000527038	0.0201					3.6116e-05	0.8797					0.000149665	0.6308					0.000497318	0.117					-0.00023339	0.7019					2.9646e-05	0.9363					0.00190876	0.083
TPROT, g/L	67.55 (61.80, 72.10)	0.00552743	0.0047					0.00309203	0.1331					0.00139193	0.5203					0.00131951	0.6405					-0.00621663	0.0819					0.0122312	0.0375					0.00302011	0.4415					0.0113288	0.1022
ALB, g/L	39.40 (35.60, 42.20)	0.0198006	<.0001					0.00608905	0.1282					0.00735689	0.0798					0.00895291	0.1027					-0.0110045	0.0774					0.0155093	0.1541					0.00150778	0.8426					0.020846	0.1295
GLB, g/L	27.95 (24.60, 31.00)	0.00438845	0.2193					0.00830539	0.0263					0.00218853	0.5788					0.000805722	0.8754					0.00344922	0.5588					0.0282858	0.0048					0.00250765	0.7228					0.00783624	0.5382
ALB/GLB	1.42 (1.24, 1.58)	0.166863	0.0163	0.0217	<.0001	0.0696		-0.0635019	0.3848					0.0673257	0.3805					0.0876283	0.3809					-0.135913	0.2226					-0.317656	0.1072					-0.047316	0.7334					0.0829509	0.7321
CREA, μmol/L	78.00 (68.00, 89.50)	0.00151671	0.1083					0.00762881	<.0001	0.0075	<.0001	0.1534		0.00700435	<.0001	0.0068	<.0001	0.1172		0.00252466	0.0626					-0.000680002	0.6602					0.00114296	0.673					-0.000476257	0.7832					0.0120824	0.0018	0.01162	0.0011	0.0319
GLU, mmol/L	5.08 (4.65, 5.65)	-0.0128802	0.3325					-0.00728846	0.6011					-0.017424	0.2337					-0.00201687	0.9182					-0.044422	0.051					0.0150933	0.6914					-0.0190947	0.4815					-0.0229946	0.6301
Variables with p < 0.05 were entered into the multivariable model, and only variables with p < 0.05 were retained in the model. R2 = R square; other abbreviations as in Table 1.
[truncated: 54 more columns]
