# Supplementary material for: Tryptophan Metabolites as Biomarkers for Esophageal Cancer Susceptibility, Metastasis, and Prognosis
Source: Front Oncol. 2022 Feb 28;12:800291. doi: 10.3389/fonc.2022.800291 (PMC8918692; doi:10.3389/fonc.2022.800291)
Supplement: Supplementary file 4 [file Table_4.xlsx]

## Sheet: Sheet
Table S4. Correlation results of metabolites in case and control subjects.
Metabolite A	Case subjects			Control subjects
	Metabolite B	R	p	Metabolite B	R	p
TRP	KYN	0.43101	<.0001	KYN	0.43246	<.0001
	KYNA	0.55055	<.0001	KYNA	0.43155	<.0001
	XA	0.44715	<.0001	XA	0.35233	<.0001
	3-HAA	0.14551	0.0127	3-HAA	0.15444	0.0083
	5-HT	0.04656	0.361	5-HT	-0.02256	0.6385
	5-HIAA	-0.04151	0.5127	5-HIAA	0.05221	0.3611
	IPA	0.04152	0.455	IPA	-0.12333	0.0124
	IAA	0.14736	0.0034	IAA	0.12018	0.0103
KYN	KYNA	0.55483	<.0001	KYNA	0.65408	<.0001
	XA	0.29624	<.0001	XA	0.25606	<.0001
	3-HAA	0.25041	<.0001	3-HAA	0.21427	0.0002
5-HT	5-HIAA	0.1142	0.072	5-HIAA	-0.08617	0.1371
Abbreviations as in Table 1.
