# Supplementary material for: Tryptophan Metabolites as Biomarkers for Esophageal Cancer Susceptibility, Metastasis, and Prognosis
Source: Front Oncol. 2022 Feb 28;12:800291. doi: 10.3389/fonc.2022.800291 (PMC8918692; doi:10.3389/fonc.2022.800291)
Supplement: Supplementary file 5 [file Table_5.xlsx]

## Sheet: Sheet 1
Table S5. Statistical results of age and sex matching of case and control subjects by PSM method.
Characteristics		Before matching			After matching
		Control subjects	Case subjects	p	Control subjects	Case subjects	p
Total number		456	393		203	166
Age (years, median (IQR))		48.00 (37.50, 56.00)	63.00 (58.00, 67.00)	<.0001	57.00 (52.00, 62.00)	58.00 (53.00, 63.00)	0.0894
Sex (N (%) )	Female	211 (46.27)	89 (22.65)	<.0001	74 (36.45)	52 (31.33)	0.3027
	Male	245 (53.73)	304 (77.35)		129 (63.55)	114 (68.67)
Propensity score (mean ± SD)		0.28 ± 0.27	0.67 ± 0.27		0.55 ± 0.22	0.55 ± 0.22
Age and gender were used as covariates to condense a comprehensive score with a paired caliper value of 0.02. SD = standard deviation. Other abbreviations as in Table 1.
